# Supplementary material for: Gene Expression Analysis in Postmortem Brains from Individuals Who Died by Suicide: A Systematic Review
Source: Brain Sci. 2023 Jun 3;13(6):906. doi: 10.3390/brainsci13060906 (PMC10296691; doi:10.3390/brainsci13060906)
Supplement: Supplementary file 1 [file brainsci-13-00906-s001.zip]

Archive with 1 entries (1 files):
- brainsci-2407992-supplementary.pdf
